# Supplementary material for: Empirical Evidence on Enhanced Mutation Rates of 19 RM-YSTRs for Differentiating Paternal Lineages
Source: Genes (Basel). 2022 May 26;13(6):946. doi: 10.3390/genes13060946 (PMC9222627; doi:10.3390/genes13060946)
Supplement: Supplementary file 1 [file genes-13-00946-s001.zip]

Archive with 1 entries (1 files):
- genes-1701635-supplementary.pdf
